# Supplementary material for: Loss of SET1/COMPASS methyltransferase activity reduces lifespan and fertility in Caenorhabditis elegans
Source: Life Sci Alliance. 2021 Dec 10;5(3):e202101140. doi: 10.26508/lsa.202101140 (PMC8675910; doi:10.26508/lsa.202101140)
Supplement: Supplementary file 1 [file LSA-2021-01140_TableS1.xlsx]

## Sheet: Table S1
Table S1. List of SET-2 peptides identified by mass spectrometry in the GFP::CFP-1 immunoprecipitates obtained from embryos carrying the indicated set-2 alleles.
	Co-IP GFP::CFP-1
	set-2(+)				set-2 (ok952)				set-2 (syb2085)
	SET-2 Peptides	Start	Stop	Score	SET-2 Peptides	Start	Stop	Score	SET-2 Peptides	Start	Stop	Score
									WAWQKVFETGK	37	47	39.24
	DGFPQDCKSKEDFER	53	67	66.8	DGFPQDCKSKEDFER	53	67	60.44	DGFPQDCKSKEDFER	53	67	71.22
									KNFESLQQSSVYQTNSFR	86	103	49.73
					KNFESLQQSSVYQTNSFRNPR	86	106	31.85	KNFESLQQSSVYQTNSFRNPR	86	106	34.57
	NFESLQQSSVYQTNSFR	87	103	71.67	NFESLQQSSVYQTNSFR	87	103	35.26	NFESLQQSSVYQTNSFR	87	103	119.12
	NFESLQQSSVYQTNSFRNPR	87	106	67.6	NFESLQQSSVYQTNSFRNPR	87	106	30.14	NFESLQQSSVYQTNSFRNPR	87	106	55.58
	VDSYYCTIPPKR	115	126	59.66	VDSYYCTIPPKR	115	126	59.36	VDSYYCTIPPKR	115	126	65.5
	EVSLFNMDDNCTEVLLR	127	143	75.79	EVSLFNMDDNCTEVLLR	127	143	53.87	EVSLFNMDDNCTEVLLR	127	143	96.96
	EAHNFYSMYHAQNLLATK	179	196	35.31	EAHNFYSMYHAQNLLATK	179	196	30.46	EAHNFYSMYHAQNLLATK	179	196	43.79
	EAHNFYSMYHAQNLLATK	179	196	28.06	ANFLRDQNEKYELAMR	241	256	29.87	EAHNFYSMYHAQNLLATK	179	196	29.11
					ANFLRDQNEKYELAMR	241	256	27.68	ANFLRDQNEKYELAMR	241	256	77.12
					DQNEKYELAMR	246	256	36.45	ANFLRDQNEKYELAMR	241	256	52.05
	NANGDVVKYETYKMEK	407	422	28.78	NANGDVVKYETYK	407	419	44.8	NANGDVVKYETYK	407	419	37.45
									NANGDVVKYETYKMEK	407	422	25.68
									GKNQLENVSSESASGSSSVDTYPDFSDEER	448	477	56.96
	ELSSTHTNSVPNLK	536	549	52.41	ELSSTHTNSVPNLK	536	549	57.23	ELSSTHTNSVPNLK	536	549	60.99
	FSGIFGPTQR	684	693	69.06	FSGIFGPTQR	684	693	46.98	FSGIFGPTQR	684	693	44.41
	EEPAQVEVEYDYPLK	694	708	95.67					FSGIFGPTQREEPAQVEVEYDYPLK	684	708	38.12
									EEPAQVEVEYDYPLK	694	708	27.77
	KVAEDIRQQIMR	775	786	42.22	KVAEDIRQQIMR	775	786	42.75	KVAEDIRQQIMR	775	786	42.25
	KVAEDIRQQIMR	775	786	29.64	KVAEDIRQQIMR	775	786	28.43	KVAEDIRQQIMR	775	786	36.61
	QCFAALDEKLHLK	787	799	25.89	QCFAALDEKLHLK	787	799	43.2	QCFAALDEK	787	795	39.05
					deletion in set-2 (ok952) from amino acid number 829 to amino acid number 1031 No peptide found in MS				QCFAALDEKLHLK	787	799	36.49
	ARQEAEKPSNHLIADMMTLYNNQSFASSSR	815	844	45.56					ARQEAEKPSNHLIADMMTLYNNQSFASSSR	815	844	29.88
	QEAEKPSNHLIADMMTLYNNQSFASSSR	817	844	46.25					QEAEKPSNHLIADMMTLYNNQSFASSSR	817	844	48.18
									QEAEKPSNHLIADMMTLYNNQSFASSSR	817	844	27.86
	ASFSSTSIQSSPER	940	953	78.54					ASFSSTSIQSSPER	940	953	102.65
	KLIMSSDESSTTGSTATSVVSSR	986	1008	89.82					RKLIMSSDESSTTGSTATSVVSSR	985	1008	49.97
	LIMSSDESSTTGSTATSVVSSR	987	1008	207.5					KLIMSSDESSTTGSTATSVVSSR	986	1008	86.37
	LIMSSDESSTTGSTATSVVSSR	987	1008	185.01					KLIMSSDESSTTGSTATSVVSSR	986	1008	60.59
									LIMSSDESSTTGSTATSVVSSR	987	1008	227.79
									LIMSSDESSTTGSTATSVVSSR	987	1008	94.49
	SQTDFISER	1028	1036	45.24					SQTDFISER	1028	1036	59.27
	SQTDFISERVSK	1028	1039	25.02					SQTDFISERVSK	1028	1039	46.58
	IEGEERPLPEPVETSGPIIGDSSYLPYK	1040	1067	59.28					IEGEERPLPEPVETSGPIIGDSSYLPYK	1040	1067	124.13
	AGIIEMNLPANSIR	1074	1087	73.88	AGIIEMNLPANSIR	1074	1087	62.29	AGIIEMNLPANSIR	1074	1087	83.6
	AGIIEMNLPANSIR	1074	1087	53.43	AGIIEMNLPANSIR	1074	1087	53.45	AGIIEMNLPANSIR	1074	1087	80.5
					AHEYHPFTTEHCYFGIDDPRQPK	1088	1110	39.59	AHEYHPFTTEHCYFGIDDPRQPK	1088	1110	44.28
									IQIFDHSPCKSEPGSEPLK	1111	1129	57.26
	IQIFDHSPCK	1111	1120	43.95	IQIFDHSPCK	1111	1120	41.5	IQIFDHSPCK	1111	1120	57.23
	KQVFEKDPYEYYEPPPTK	1167	1184	28.31	KQVFEKDPYEYYEPPPTK	1167	1184	75.45	KQVFEKDPYEYYEPPPTK	1167	1184	105.03
									KIIGDCEDLPDLEDQWYLR	1206	1224	28.23
									AALNEMQSEVKSADELPWKK	1225	1244	75.05
	AALNEMQSEVK	1225	1235	66.32	AALNEMQSEVK	1225	1235	45.77	AALNEMQSEVK	1225	1235	43.77
	AALNEMQSEVKSADELPWKK	1225	1244	25.35	AALNEMQSEVKSADELPWKK	1225	1244	41.46	AALNEMQSEVKSADELPWK	1225	1243	30.12
					SADELPWK	1236	1243	44.96	AALNEMQSEVKSADELPWKK	1225	1244	25.76
					KMLTFKEMLR	1244	1253	27.46	SADELPWK	1236	1243	45.81
	MLTFKEMLR	1245	1253	51.59	MLTFKEMLR	1245	1253	55.2	MLTFKEMLR	1245	1253	52.24
	MLTFKEMLR	1245	1253	35.47	MLTFKEMLR	1245	1253	40.78	MLTFKEMLR	1245	1253	51.05
	MLTFKEMLR	1245	1253	29	MLTFKEMLR	1245	1253	35.58	MLTFKEMLR	1245	1253	44.81
	SEDPLLRLNPIR	1254	1265	44.53	SEDPLLRLNPIR	1254	1265	46.03	MLTFKEMLR	1245	1253	35.74
	KGLPDAFYEDEELDGVIPVAAGCSR	1268	1292	94.64	KGLPDAFYEDEELDGVIPVAAGCSR	1268	1292	122.7	SEDPLLRLNPIR	1254	1265	44.57
	GLPDAFYEDEELDGVIPVAAGCSR	1269	1292	39.15	GLPDAFYEDEELDGVIPVAAGCSR	1269	1292	25.67	KGLPDAFYEDEELDGVIPVAAGCSR	1268	1292	144.15
	RPDNESHPTAIFSERDETAIR	1310	1330	27.72	RPDNESHPTAIFSERDETAIR	1310	1330	69.6	RPDNESHPTAIFSERDETAIR	1310	1330	54.67
	RPDNESHPTAIFSER	1310	1324	64.89	RPDNESHPTAIFSER	1310	1324	40.08	RPDNESHPTAIFSER	1310	1324	37.09
	RLLTSLGDANNDFFK	1345	1359	44.51	LLTSLGDANNDFFK	1346	1359	114.62	RLLTSLGDANNDFFKINQLK	1345	1364	46.78
	GIGSSYLFR	1418	1426	64.53	RGIGSSYLFR	1417	1426	28.22	RLLTSLGDANNDFFK	1345	1359	45.09
					GIGSSYLFR	1418	1426	74.02	LLTSLGDANNDFFK	1346	1359	114.26
					IDLHHVIDATKR	1427	1438	45.8	RGIGSSYLFR	1417	1426	34.57
	IDLHHVIDATK	1427	1437	47.56	IDLHHVIDATK	1427	1437	41.06	GIGSSYLFR	1418	1426	73.93
					FINHSCQPNCYAK	1444	1456	28.78	IDLHHVIDATK	1427	1437	61.11
					VLTIEGEKRIVIYSR	1457	1471	29.41	IDLHHVIDATKR	1427	1438	27.5
	TIIKKGEEITYDYK	1472	1485	55.9	TIIKKGEEITYDYK	1472	1485	70.51	TIIKKGEEITYDYK	1472	1485	51.44
	GEEITYDYK	1477	1485	40.49	GEEITYDYK	1477	1485	35.9	GEEITYDYK	1477	1485	31.54
	FPIEDDKIDCLCGAK	1486	1500	46.77	FPIEDDKIDCLCGAK	1486	1500	76.61	FPIEDDKIDCLCGAK	1486	1500	74.71
