# Supplementary material for: Loss of SET1/COMPASS methyltransferase activity reduces lifespan and fertility in Caenorhabditis elegans
Source: Life Sci Alliance. 2021 Dec 10;5(3):e202101140. doi: 10.26508/lsa.202101140 (PMC8675910; doi:10.26508/lsa.202101140)
Supplement: Supplementary file 3 [file LSA-2021-01140_TableS3.xlsx]

## Sheet: Feuil1
	Table S3. Summary of adult lifespan data presented in this work.
	Strain	Mean Lifespan±SE (days)	Maximum Lifespan	Number of worms (N)	Change (mean lifespan)	Bonferroni P-value (vs wt)	Figure in text
	wt	18.48±0.43	30	153			Fig. 2A
	set-2(ok952)	15.22±0.46	33	195	-17.60%	0.0018
	set-2(syb2085)	13.68±0.51	32	167	-0.26	<0.0001
	set-2(bn129)	14.17±0.5	39	178	-0.23	<0.0001
	cfp-1(tm6369)	15.09±0.51	41	180	-18.30%	<0.001
	wt	18.45±0.36	30	185			Not shown
	set-2(ok952)	16.11±0.39	34	189	-12.70%	0.0007
	set-2(syb2085)	15.25±0.39	25	190	-17.30%	<0.0001
	daf-2(e1370)	40.22±1.05	62	188	1.18	<0.0001
	wt	19.91±0.52	34	127			Not shown
	set-2(ok952)	16.96±0.6	35	136	-14.81%	0.0347
	set-2(bn129)	14.03±0.51	32	143	-29.53%	<0.0001
	cfp-1(tm6369)	14.06±0.41	29	141	-29.38%	<0.0001
	wt	15.73±0.31	28	185			Not shown
	set-2(ok952)	13.9±0.34	23	175	-11.63%	0.0018
	set-2(syb2085)	12.99±0.41	28	195	-17.40%	<0.0001
	cfp-1(tm6369)	13.81±0.34	29	173	-12.20%	<0.001
